# Supplementary material for: Adherence to UK dietary guidelines in school-aged children from the Avon Longitudinal Study of Parents and Children (ALSPAC) cohort
Source: Br J Nutr. 2022 Oct 28;130(3):454–66. doi: 10.1017/S0007114522003336 (PMC10331434; doi:10.1017/S0007114522003336)
Supplement: Supplementary file 1 [file S0007114522003336sup.zip]

Archive with 2 entries (2 files):
- S0007114522003336sup001.docx
- S0007114522003336sup002.pdf
